# Supplementary material for: Improvement in the Sustained-Release Performance of Electrospun Zein Nanofibers via Crosslinking Using Glutaraldehyde Vapors
Source: Foods. 2024 May 20;13(10):1583. doi: 10.3390/foods13101583 (PMC11121536; doi:10.3390/foods13101583)
Supplement: Supplementary file 1 [file foods-13-01583-s001.zip]

Archive with 1 entries (1 files):
- foods-2983898-supplementary.pdf
